# Supplementary material for: Long History of Queries about Bovine Paratuberculosis as a Risk Factor for Human Health
Source: Pathogens. 2021 Oct 28;10(11):1394. doi: 10.3390/pathogens10111394 (PMC8622788; doi:10.3390/pathogens10111394)
Supplement: Supplementary file 1 [file pathogens-10-01394-s001.zip]

Archive with 13 entries (13 files):
- AGRAWAL 2014.pdf
- AGRAWAL 2021.pdf
- CARBONE.pdf
- DALZIEL.pdf
- EFSA PANEL.pdf
- EU_COMMSION.pdf
- HRUSKA List of participants.pdf
- HRUSKA Publ excerpts.pdf
- KAZDA.pdf
- KUENSTNER.pdf
- LIPTON.pdf
- NACY.pdf
- SWEENEY.pdf
